# Supplementary material for: Epstein-Barr Virus and Human Papillomavirus Coinfection in Colorectal Carcinoma: Systematic Review and Meta-Analysis of the Prevalence
Source: Microorganisms. 2024 Oct 23;12(11):2117. doi: 10.3390/microorganisms12112117 (PMC11596815; doi:10.3390/microorganisms12112117)
Supplement: Supplementary file 1 [file microorganisms-12-02117-s001.zip]

Archive with 1 entries (1 files):
- microorganisms-3225674-supplementary.pdf
